# Supplementary material for: Direct anterior approach (DAA) vs. conventional approaches in total hip arthroplasty: A RCT meta-analysis with an overview of related meta-analyses
Source: PLoS One. 2021 Aug 24;16(8):e0255888. doi: 10.1371/journal.pone.0255888 (PMC8384214; doi:10.1371/journal.pone.0255888)
Supplement: S1 Dataset — (XLSX) [file pone.0255888.s003.xlsx]

## Sheet: Sheet1
			.
	1 = DAA		.
		0 = No	.		Mean	SD	Male	Median	SD
	3 = convetnional	1 = Yes	N		Years		N	kg/m²		min.	SD	cm	SD	ml	SD	0 - 10 points	SD	0 - 10 points	SD	0 - 100 points	SD	0 - 100 points	SD	0 - 100 points	SD	°	SD	°	SD	N
STUDY	ZUGNANG	Fracture/traction table	PATIENTS	HIPS	AGE	AGE	GENDER	BMI	BMI	Operation Time		Incision length		Intraoperative blood loss		VAS 1 day	VAS 1 day	VAS 3 days	VAS 3 days	HHS 3 months	HHS 3 months	HHS 6 months	HHS 6 months	HHS 12 months	HHS 12 months	Cup anteversion		Cup inclination		Postoperativ Complications	Osteoarthrosis	Fracture	ANFH	Apporach
Barrett 2013	1	1	43	43	61.4	9.2	29	30.7	5.4	84.3	12.4	13.7	0.9	391	206	4	1			91.2	9.7	95.8	7.8	97.5	5.7	20.1	5.9	47.1	6.1
	3		44	44	53.2	7.7	19	29.1	5	60.5	12.4	12.7	1.3	191	107	4.5	1.2			91.4	9.7	95.9	6.8	97.3	5.5	25.8	8.1	42.4	7.6					PL
D'Arrigo 2009	1		20	20	64	8	12	22.7	1.5	121	23.6			1344	710															4
	3		149	149	65	9.8	81	28	1.8	77	15.1			1644	757.7															3				L
De Anta-Diaz 2016	1		49	49	63.5	12.5	26	26.9	3.1	82.2	15.1	11.5	0.7							94.6	10.2			96.2	10.1
	3		50	50	64.8	10.1	26	26.6	3.9	78.2	16.2	10.4	0.9							92.8	11.3			94.5	9.7									L
Mjaaland 2015	1	0	83	83	67.2	8.6	25	3.6	1.9							2.6	2	1.6	1.7
	3		80	80	65.6	8.6	30	27.6	3.9							4	2.3	2.8	2.1															L
Nistor 2017	1	0	35	35	67		26	27.45	3.76			12.18	1.91			2												36.97	1.85	4
	3		35	35	64		16	38.63	3.12			14.79	2.25			4												39.63	2.88	3				L
Reichert 2018	1		77	77	63.2	8.2	45	28.1	3.7											89.8	9.3	90.3	9.8	92.4	8.6			38.6	5.7
	3		71	71	61.9	7.8	71	28.3	3.4											88.4	9.9	89.1	10	91.4	9.1			40.28	6.2					L
Rykov 2017	1	0	23	23	62.8	6.1	8	29	5.6	71	7			325.7	99.74																23
	3		23	23	60.2	8.1	11	29.3	4.8	62	7			273.7	181																23			PL
Zhao 2017	1		60	60	64.88	12.13	24	24.35	3.1	83.26	6.69	9.09	0.45	165.89	42.6					85.9	17.36	92.2	13.25			17.1	2.1	40.3	2.8		41		13
	3		56	60	62.18	14.72	22	25.58	2.83	65.48	13.32	13.14	0.31	123.84	56.83					79.6	11.87	89.9	11.74			21.3	2.4	41.8	3.4		40		13	PL
Bon 2019	1	1	50	50	67.26	10	21	26.46	3.58	70.1	11																	37.74	4.2
	3		50	50	68.98	7.93	23	26.69	3.12	56.7	11.79																	39.6	6.87					PL
